# Supplementary material for: Aberrant Upregulation of Indoleamine 2,3-Dioxygenase 1 Promotes Proliferation and Metastasis of Hepatocellular Carcinoma Cells via Coordinated Activation of AhR and β-Catenin Signaling
Source: Int J Mol Sci. 2021 Oct 28;22(21):11661. doi: 10.3390/ijms222111661 (PMC8583706; doi:10.3390/ijms222111661)
Supplement: Supplementary file 1 [file ijms-22-11661-s001.zip]

Archive with 1 entries (1 files):
- ijms-1240731-supplementary.pdf
